# Supplementary material for: Cryo-EM structures of S-OPA1 reveal its interactions with membrane and changes upon nucleotide binding
Source: eLife. 2020 Mar 31;9:e50294. doi: 10.7554/eLife.50294 (PMC7156267; doi:10.7554/eLife.50294)
Supplement: Source data 1. [file elife-50294-data1.xlsx]

## Sheet: WT & Delta without liposome
Experiment #1 : Measure Km and Kcat of wt and Δ196-252
Reaction Condition: Temperature 37 ℃ and 2 hrs. Then measure optical absorption at 650 nm. The amount of hydrolyzed GTP is calculated from the standard curve. Repeated 3 times.
Standard curve: y = 0.003x - 0.0041, R² = 0.9906. Here, x is the concentration of phosphate (uM) and y is the absorptance density at 650nm.
Raw Data				Data Processing
Control (no protein added. Measure self hydrolysis of GTP.)
[GTP] (uM)	OD-650nm	OD-650nm	OD-650nm	Average OD-600	Stdev
400	0.066	0.066	0.065	0.0656667	0.00057735
500	0.07	0.069	0.069	0.0693333	0.00057735
600	0.075	0.073	0.076	0.0746667	0.00152753
800	0.082	0.081	0.081	0.0813333	0.00057735
1000	0.096	0.096	0.087	0.093	0.00519615
1400	0.123	0.124	0.123	0.123333	0.00057735
WT(µM)		500
[GTP] (uM)	OD-650nm	OD-650nm	OD-650nm	Average OD-650nm	Stdev	Average net OD-650nm	Stdev	Average net catalytic GTP hydrolysis rate	Average net -d[GTP]/dt (uM/min)	Stdev		1/[GTP]	1/V	Stdev	Slope	Slope-error	Intercept	Intercept-error	R-square
400	0.086	0.083	0.084	0.0843333	0.00152753	0.0186667	0.00163299	6.22222	0.0518519	0.00453609		0.0025	19.2857	1.68715	5978.18	1187.39	5.07894	1.94508	0.978545
500	0.091	0.088	0.091	0.09	0.00173205	0.0206667	0.00182574	6.88889	0.0574074	0.00507151		0.002	17.4194	1.53887
600	0.099	0.096	0.097	0.0973333	0.00152753	0.0226667	0.00216025	7.55556	0.062963	0.00600069		0.00166667	15.8824	1.51367				Sigma-square
800	0.112	0.109	0.109	0.11	0.00173205	0.0286667	0.00182574	9.55556	0.0796296	0.00507151		0.00125	12.5581	0.799811				3.1085
1000	0.127	0.125	0.124	0.125333	0.00152753	0.0323333	0.00541603	10.7778	0.0898148	0.0150445		0.001	11.134	1.86501		Km (uM)	Stdev	Kcat (1/min)	Stdev
1400	0.161	0.169	0.163	0.164333	0.00416333	0.041	0.00420317	13.6667	0.113889	0.0116755		0.000714286	8.78049	0.900144		1177.05	684.563	0.000393783	0.000150807
Δ196-252(µM)		2500
[GTP] (uM)	OD-650nm	OD-650nm	OD-650nm	Average OD-650nm	Stdev	Average net OD-650nm	Stdev	Average net catalytic GTP hydrolysis rate	Average net -d[GTP]/dt (uM/min)	Stdev		1/[GTP]	1/V	Stdev	Slope	Slope-error	Intercept	Intercept-error	R-square
400	0.099	0.098	0.096	0.0976667	0.00152753	0.032	0.00163299	10.6667	0.0888889	0.00453609		0.0025	11.25	0.574099	2398.53	782.061	5.59335	1.38096	0.927009
500	0.103	0.104	0.103	0.103333	0.00057735	0.034	0.000816497	11.3333	0.0944444	0.00226805		0.002	10.5882	0.254272
600	0.112	0.109	0.109	0.11	0.00173205	0.0353333	0.0023094	11.7778	0.0981481	0.006415		0.00166667	10.1887	0.665936				Sigma-square
800	0.13	0.123	0.122	0.125	0.0043589	0.0436667	0.00439697	14.5556	0.121296	0.0122138		0.00125	8.24427	0.830149				0.869858
1000	0.142	0.136	0.138	0.138667	0.00305505	0.0456667	0.00602771	15.2222	0.126852	0.0167436		0.001	7.88321	1.04053		Km (uM)	Stdev	Kcat (1/min)	Stdev
1400	0.166	0.164	0.163	0.164333	0.00152753	0.041	0.00163299	13.6667	0.113889	0.00453609		0.000714286	8.78049	0.349719		428.819	245.693	7.15135e-05	1.76563e-05

## Sheet: Mutants without liposome
Experiment #2 : Measure Km and Kcat of mutants
Reaction Condition: Temperature 37 ℃ and 2 hrs. Then measure optical absorption at 650 nm. The amount of hydrolyzed GTP is calculated from the standard curve. Repeated 3 times.
Standard curve: y = 0.003x - 0.0041, R² = 0.9906. Here, x is the concentration of phosphate (uM) and y is the absorptance density at 650nm.
Raw Data				Data Processing
Control (no protein added. Measure self hydrolysis of GTP.)
[GTP] (uM)	OD-650nm	OD-650nm	OD-650nm	Average OD-600	Stdev
400	0.066	0.066	0.065	0.0656667	0.00057735
500	0.07	0.069	0.069	0.0693333	0.00057735
600	0.075	0.073	0.076	0.0746667	0.00152753
800	0.082	0.081	0.081	0.0813333	0.00057735
1000	0.096	0.096	0.087	0.093	0.00519615
1400	0.123	0.124	0.123	0.123333	0.00057735
Q297E(µM)		2500
[GTP] (uM)	OD-650nm	OD-650nm	OD-650nm	Average OD-650nm	Stdev	Average net OD-650nm	Stdev	Average net catalytic GTP hydrolysis rate	Average net -d[GTP]/dt (uM/min)	Stdev		1/[GTP]	1/V	Stdev	Slope	Slope-error	Intercept	Intercept-error	R-square
400	0.111	0.112	0.114	0.112333	0.00152753	0.0466667	0.00163299	15.5556	0.12963	0.00453609		0.0025	7.71429	0.269944	1805.81	313.5	3.38749	0.513549	0.980971
500	0.122	0.12	0.119	0.120333	0.00152753	0.051	0.00163299	17	0.141667	0.00453609		0.002	7.05882	0.22602
600	0.133	0.128	0.127	0.129333	0.00321455	0.0546667	0.00355903	18.2222	0.151852	0.00988618		0.00166667	6.58537	0.428735				Sigma-square
800	0.147	0.141	0.142	0.143333	0.00321455	0.062	0.00326599	20.6667	0.172222	0.00907218		0.00125	5.80645	0.305868				0.21669
1000	0.169	0.158	0.161	0.162667	0.00568624	0.0696667	0.00770281	23.2222	0.193519	0.0213967		0.001	5.16746	0.571349		Km (uM)	Stdev	Kcat (1/min)	Stdev
1400	0.207	0.196	0.208	0.203667	0.00665833	0.0803333	0.00668331	26.7778	0.223148	0.0185648		0.000714286	4.48133	0.372823		533.083	173.363	0.000118082	1.79014e-05
S298A(µM)		2500
[GTP] (uM)	OD-650nm	OD-650nm	OD-650nm	Average OD-650nm	Stdev	Average net OD-650nm	Stdev	Average net catalytic GTP hydrolysis rate	Average net -d[GTP]/dt (uM/min)	Stdev		1/[GTP]	1/V	Stdev	Slope	Slope-error	Intercept	Intercept-error	R-square
400	0.117	0.118	0.12	0.118333	0.00152753	0.0526667	0.00163299	17.5556	0.146296	0.00453609		0.0025	6.83544	0.211941	1463.64	212.02	3.38724	0.347312	0.956326
500	0.125	0.126	0.126	0.125667	0.00057735	0.0563333	0.000816497	18.7778	0.156481	0.00226805		0.002	6.39053	0.0926245
600	0.135	0.134	0.133	0.134	0.001	0.0593333	0.00182574	19.7778	0.164815	0.00507151		0.00166667	6.06742	0.1867				Sigma-square
800	0.151	0.15	0.15	0.150333	0.00057735	0.069	0.000816497	23	0.191667	0.00226805		0.00125	5.21739	0.0617389				0.0991094
1000	0.161	0.165	0.168	0.164667	0.00351188	0.0716667	0.00627163	23.8889	0.199074	0.0174212		0.001	5.02326	0.439591		Km (uM)	Stdev	Kcat (1/min)	Stdev
1400	0.206	0.206	0.218	0.21	0.0069282	0.0866667	0.00695222	28.8889	0.240741	0.0193117		0.000714286	4.15385	0.333213		432.103	106.899	0.00011809	1.21084e-05
G300E(µM)		2500
[GTP] (uM)	OD-650nm	OD-650nm	OD-650nm	Average OD-650nm	Stdev	Average net OD-650nm	Stdev	Average net catalytic GTP hydrolysis rate	Average net -d[GTP]/dt (uM/min)	Stdev		1/[GTP]	1/V	Stdev	Slope	Slope-error	Intercept	Intercept-error	R-square
400	0.103	0.107	0.108	0.106	0.00264575	0.0403333	0.00270801	13.4444	0.112037	0.00752226		0.0025	8.92562	0.599273	2489.95	422.249	2.67672	0.691692	0.99967
500	0.115	0.116	0.118	0.116333	0.00152753	0.047	0.00163299	15.6667	0.130556	0.00453609		0.002	7.65957	0.266128
600	0.123	0.125	0.135	0.127667	0.0064291	0.053	0.00660808	17.6667	0.147222	0.0183558		0.00166667	6.79245	0.846888				Sigma-square
800	0.14	0.144	0.147	0.143667	0.00351188	0.0623333	0.00355903	20.7778	0.173148	0.00988618		0.00125	5.7754	0.329756				0.393097
1000	0.159	0.163	0.167	0.163	0.004	0.07	0.00655744	23.3333	0.194444	0.0182151		0.001	5.14286	0.481771		Km (uM)	Stdev	Kcat (1/min)	Stdev
1400	0.199	0.202	0.209	0.203333	0.0051316	0.08	0.00516398	26.6667	0.222222	0.0143444		0.000714286	4.5	0.290474		930.224	398.128	0.000149437	3.8616e-05
T302N(µM)		2500
[GTP] (uM)	OD-650nm	OD-650nm	OD-650nm	Average OD-650nm	Stdev	Average net OD-650nm	Stdev	Average net catalytic GTP hydrolysis rate	Average net -d[GTP]/dt (uM/min)	Stdev		1/[GTP]	1/V	Stdev	Slope	Slope-error	Intercept	Intercept-error	R-square
400	0.14	0.142	0.143	0.141667	0.00152753	0.076	0.00163299	25.3333	0.211111	0.00453609		0.0025	4.73684	0.101779	1213.64	87.8167	1.83853	0.143854	0.980838
500	0.152	0.152	0.154	0.152667	0.0011547	0.0833333	0.00129099	27.7778	0.231481	0.0035861		0.002	4.32	0.0669252
600	0.16	0.165	0.166	0.163667	0.00321455	0.089	0.00355903	29.6667	0.247222	0.00988618		0.00166667	4.04494	0.161753				Sigma-square
800	0.186	0.19	0.188	0.188	0.002	0.106667	0.00208167	35.5556	0.296296	0.00578241		0.00125	3.375	0.0658652				0.0170027
1000	0.213	0.212	0.213	0.212667	0.00057735	0.119667	0.00522813	39.8889	0.332407	0.0145226		0.001	3.00836	0.131432		Km (uM)	Stdev	Kcat (1/min)	Stdev
1400	0.256	0.263	0.262	0.260333	0.00378594	0.137	0.00382971	45.6667	0.380556	0.0106381		0.000714286	2.62774	0.073456		660.116	99.4148	0.000217565	1.70232e-05
T323A(µM)		2500
[GTP] (uM)	OD-650nm	OD-650nm	OD-650nm	Average OD-650nm	Stdev	Average net OD-650nm	Stdev	Average net catalytic GTP hydrolysis rate	Average net -d[GTP]/dt (uM/min)	Stdev		1/[GTP]	1/V	Stdev	Slope	Slope-error	Intercept	Intercept-error	R-square
400	0.118	0.115	0.12	0.117667	0.00251661	0.052	0.00258199	17.3333	0.144444	0.00717219		0.0025	6.92308	0.343756	1956.38	200.646	2.26844	0.328681	0.926895
500	0.129	0.126	0.125	0.126667	0.00208167	0.0573333	0.00216025	19.1111	0.159259	0.00600069		0.002	6.27907	0.236587
600	0.136	0.133	0.133	0.134	0.00173205	0.0593333	0.0023094	19.7778	0.164815	0.006415		0.00166667	6.06742	0.236159				Sigma-square
800	0.17	0.165	0.166	0.167	0.00264575	0.0856667	0.00270801	28.5556	0.237963	0.00752226		0.00125	4.20233	0.13284				0.0887616
1000	0.176	0.173	0.174	0.174333	0.00152753	0.0813333	0.00541603	27.1111	0.225926	0.0150445		0.001	4.42623	0.294745		Km (uM)	Stdev	Kcat (1/min)	Stdev
1400	0.228	0.224	0.22	0.224	0.004	0.100667	0.00404145	33.5556	0.27963	0.0112263		0.000714286	3.57616	0.143572		862.437	213.413	0.000176333	2.55494e-05
794-800A(µM)		2500
[GTP] (uM)	OD-650nm	OD-650nm	OD-650nm	Average OD-650nm	Stdev	Average net OD-650nm	Stdev	Average net catalytic GTP hydrolysis rate	Average net -d[GTP]/dt (uM/min)	Stdev		1/[GTP]	1/V	Stdev	Slope	Slope-error	Intercept	Intercept-error	R-square
400	0.142	0.142	0.154	0.146	0.0069282	0.0803333	0.00695222	26.7778	0.223148	0.0193117		0.0025	4.48133	0.387824	1155.38	153.033	1.82409	0.250686	0.892953
500	0.155	0.153	0.152	0.153333	0.00152753	0.084	0.00163299	28	0.233333	0.00453609		0.002	4.28571	0.083316
600	0.164	0.16	0.161	0.161667	0.00208167	0.087	0.00258199	29	0.241667	0.00717219		0.00166667	4.13793	0.122806				Sigma-square
800	0.208	0.199	0.205	0.204	0.00458258	0.122667	0.0046188	40.8889	0.340741	0.01283		0.00125	2.93478	0.110504				0.0516338
1000	0.21	0.212	0.208	0.21	0.002	0.117	0.00556776	39	0.325	0.015466		0.001	3.07692	0.146424		Km (uM)	Stdev	Kcat (1/min)	Stdev
1400	0.264	0.263	0.262	0.263	0.001	0.139667	0.0011547	46.5556	0.387963	0.0032075		0.000714286	2.57757	0.0213101		633.396	170.943	0.000219287	3.01366e-05
E794AE796A(µM)		2500
[GTP] (uM)	OD-650nm	OD-650nm	OD-650nm	Average OD-650nm	Stdev	Average net OD-650nm	Stdev	Average net catalytic GTP hydrolysis rate	Average net -d[GTP]/dt (uM/min)	Stdev		1/[GTP]	1/V	Stdev	Slope	Slope-error	Intercept	Intercept-error	R-square
400	0.289	0.271	0.286	0.282	0.00964365	0.216333	0.00966092	72.1111	0.600926	0.0268359		0.0025	1.6641	0.0743146	368.217	36.6855	0.761105	0.060095	0.980615
500	0.31	0.304	0.31	0.308	0.0034641	0.238667	0.00351188	79.5556	0.662963	0.00975523		0.002	1.50838	0.0221952
600	0.339	0.325	0.32	0.328	0.00984886	0.253333	0.00996661	84.4444	0.703704	0.027685		0.00166667	1.42105	0.0559069				Sigma-square
800	0.396	0.391	0.384	0.390333	0.00602771	0.309	0.0060553	103	0.858333	0.0168203		0.00125	1.16505	0.0228308				0.00296723
1000	0.416	0.414	0.395	0.408333	0.0115902	0.315333	0.0127017	105.111	0.875926	0.0352825		0.001	1.14165	0.0459859		Km (uM)	Stdev	Kcat (1/min)	Stdev
1400	0.477	0.471	0.472	0.473333	0.00321455	0.35	0.00326599	116.667	0.972222	0.00907218		0.000714286	1.02857	0.009598		483.792	86.3993	0.000525551	4.14962e-05
K797AK800A(µM)		500
[GTP] (uM)	OD-650nm	OD-650nm	OD-650nm	Average OD-650nm	Stdev	Average net OD-650nm	Stdev	Average net catalytic GTP hydrolysis rate	Average net -d[GTP]/dt (uM/min)	Stdev		1/[GTP]	1/V	Stdev	Slope	Slope-error	Intercept	Intercept-error	R-square
400	0.084	0.086	0.082	0.084	0.002	0.0183333	0.00208167	6.11111	0.0509259	0.00578241		0.0025	19.6364	2.22962	4418.71	2325.29	9.15787	3.80909	0.715985
500	0.087	0.09	0.091	0.0893333	0.00208167	0.02	0.00216025	6.66667	0.0555556	0.00600069		0.002	18	1.94422
600	0.093	0.094	0.093	0.0933333	0.00057735	0.0186667	0.00163299	6.22222	0.0518519	0.00453609		0.00166667	19.2857	1.68715				Sigma-square
800	0.103	0.127	0.105	0.111667	0.0133167	0.0303333	0.0133292	10.1111	0.0842593	0.0370255		0.00125	11.8681	5.21513				11.9211
1000	0.119	0.123	0.119	0.120333	0.0023094	0.0273333	0.00568624	9.11111	0.0759259	0.0157951		0.001	13.1707	2.73995		Km (uM)	Stdev	Kcat (1/min)	Stdev
1400	0.149	0.153	0.149	0.150333	0.0023094	0.027	0.00238048	9	0.075	0.00661243		0.000714286	13.3333	1.17554		482.504	454.602	0.000218391	9.08368e-05
L795EM798EL799E(µM)		500
[GTP] (uM)	OD-650nm	OD-650nm	OD-650nm	Average OD-650nm	Stdev	Average net OD-650nm	Stdev	Average net catalytic GTP hydrolysis rate	Average net -d[GTP]/dt (uM/min)	Stdev		1/[GTP]	1/V	Stdev	Slope	Slope-error	Intercept	Intercept-error	R-square
400	0.077	0.078	0.077	0.0773333	0.00057735	0.0116667	0.000816497	3.88889	0.0324074	0.00226805		0.0025	30.8571	2.15955	9978.09	1463.55	5.30999	2.39747	0.983593
500	0.084	0.084	0.084	0.084	0	0.0146667	0.00057735	4.88889	0.0407407	0.00160375		0.002	24.5455	0.966227
600	0.091	0.091	0.091	0.091	1.69967e-17	0.0163333	0.00152753	5.44444	0.0453704	0.00424313		0.00166667	22.0408	2.0613				Sigma-square
800	0.102	0.101	0.101	0.101333	0.00057735	0.02	0.000816497	6.66667	0.0555556	0.00226805		0.00125	18	0.734847				4.72259
1000	0.118	0.119	0.119	0.118667	0.00057735	0.0256667	0.00522813	8.55556	0.0712963	0.0145226		0.001	14.026	2.857		Km (uM)	Stdev	Kcat (1/min)	Stdev
1400	0.149	0.151	0.15	0.15	0.001	0.0266667	0.0011547	8.88889	0.0740741	0.0032075		0.000714286	13.5	0.584567		1879.12	1124.05	0.000376648	0.000170057
L795AM798AL799A(µM)		2500
[GTP] (uM)	OD-650nm	OD-650nm	OD-650nm	Average OD-650nm	Stdev	Average net OD-650nm	Stdev	Average net catalytic GTP hydrolysis rate	Average net -d[GTP]/dt (uM/min)	Stdev		1/[GTP]	1/V	Stdev	Slope	Slope-error	Intercept	Intercept-error	R-square
400	0.168	0.164	0.175	0.169	0.00556776	0.103333	0.00559762	34.4444	0.287037	0.0155489		0.0025	3.48387	0.188723	965.975	77.1344	1.1082	0.126355	0.970613
500	0.185	0.188	0.19	0.187667	0.00251661	0.118333	0.00258199	39.4444	0.328704	0.00717219		0.002	3.04225	0.0663808
600	0.199	0.204	0.203	0.202	0.00264575	0.127333	0.00305505	42.4444	0.353704	0.00848625		0.00166667	2.82723	0.0678323				Sigma-square
800	0.248	0.244	0.25	0.247333	0.00305505	0.166	0.00310913	55.3333	0.461111	0.00863646		0.00125	2.16867	0.0406186				0.0131177
1000	0.326	0.255	0.255	0.255	0	0.162	0.00519615	54	0.45	0.0144338		0.001	2.22222	0.0712778		Km (uM)	Stdev	Kcat (1/min)	Stdev
1400	0.332	0.328	0.336	0.332	0.004	0.208667	0.00404145	69.5556	0.57963	0.0112263		0.000714286	1.72524	0.0334144		871.659	168.988	0.000360945	4.11541e-05

## Sheet: WT & Delta with liposome 
Experiment #3 : Measure Km and Kcat of wt and Δ196-252 with 0.05mg/ml liposome
Reaction Condition: Temperature 37 ℃. Then measure optical absorption at 650 nm. The amount of hydrolyzed GTP is calculated from the standard curve. Repeated 3 times.
Standard curve: y = 0.003x - 0.0041, R² = 0.9906. Here, x is the concentration of phosphate (uM) and y is the absorptance density at 650nm.
Background
[GTP] (uM)	10 min				20 min				30 min				40 min				50 min
400	0.065	0.065	0.067		0.064	0.066	0.068		0.064	0.063	0.063		0.067	0.064	0.065		0.066	0.066	0.066
500	0.072	0.07	0.071		0.07	0.07	0.07		0.068	0.067	0.067		0.07	0.071	0.07		0.07	0.07	0.073
600	0.074	0.075	0.077		0.074	0.075	0.074		0.074	0.075	0.081		0.076	0.075	0.075		0.075	0.075	0.075
800	0.084	0.084	0.086		0.083	0.084	0.087		0.082	0.082	0.082		0.086	0.086	0.085		0.085	0.086	0.086
1000	0.1	0.1	0.102		0.095	0.095	0.096		0.093	0.093	0.094		0.099	0.098	0.098		0.098	0.099	0.098
1400	0.123	0.13	0.129		0.121	0.123	0.123		0.119	0.119	0.121		0.126	0.128	0.126		0.131	0.127	0.128
	Average OD-650nm	Average OD-650nm	Average OD-650nm	Average OD-650nm	Average OD-650nm	AVE	STDEV
[GTP] (uM)	10	20	30	40	50
400	0.0656667	0.066	0.0633333	0.0653333	0.066	0.0652667	0.00148645
500	0.071	0.07	0.0673333	0.0703333	0.071	0.0699333	0.00162422
600	0.0753333	0.0743333	0.0766667	0.0753333	0.075	0.0753333	0.00175933
800	0.0846667	0.0846667	0.082	0.0856667	0.0856667	0.0845333	0.00168466
1000	0.100667	0.0953333	0.0933333	0.0983333	0.0983333	0.0972	0.00273078
1400	0.127333	0.122333	0.119667	0.126667	0.128667	0.124933	0.0039364
WT	500uM
[GTP] (uM)	10 min				20min				30min				40min				50min
400	0.11	0.104	0.102		0.119	0.118	0.117		0.147	0.143	0.144		0.193	0.182	0.185		0.237	0.222	0.217
500	0.111	0.106	0.106		0.125	0.131	0.127		0.159	0.154	0.154		0.205	0.193	0.198		0.24	0.23	0.229
600	0.123	0.117	0.114		0.138	0.138	0.134		0.165	0.167	0.172		0.227	0.214	0.218		0.273	0.246	0.271
800	0.137	0.132	0.127		0.159	0.157	0.157		0.206	0.198	0.204		0.267	0.263	0.266		0.331	0.301	0.31
1000	0.155	0.146	0.144		0.185	0.182	0.185		0.244	0.243	0.248		0.32	0.314	0.323		0.393	0.374	0.368
1400	0.201	0.187	0.177		0.299	0.259	0.258		0.34	0.339	0.35		0.44	0.44	0.439		0.508	0.494	0.489
	Average OD-650nm	Stdev	Average net OD-650nm	Stdev	Average OD-650nm	Stdev	Average net OD-650nm	Stdev	Average OD-650nm	Stdev	Average net OD-650nm	Stdev	Average OD-650nm	Stdev	Average net OD-650nm	Stdev	Average OD-650nm	Stdev	Average net OD-650nm	Stdev
	0.105333	0.00416333	0.0400667	0.00442073	0.118	0.001	0.0527333	0.00179151	0.144667	0.00208167	0.0794	0.0025579	0.186667	0.00568624	0.1214	0.00587732	0.225333	0.0104083	0.160067	0.0105139
	0.107667	0.00288675	0.0377333	0.00331231	0.127667	0.00305505	0.0577333	0.00345998	0.155667	0.00288675	0.0857333	0.00331231	0.198667	0.00602771	0.128733	0.00624271	0.233	0.00608276	0.163067	0.00629588
	0.118	0.00458258	0.0426667	0.00490869	0.136667	0.0023094	0.0613333	0.0029032	0.168	0.00360555	0.0926667	0.00401189	0.219667	0.00665833	0.144333	0.00688684	0.263333	0.0150444	0.188	0.0151469
	0.132	0.005	0.0474667	0.00527618	0.157667	0.0011547	0.0731333	0.00204241	0.202667	0.00416333	0.118133	0.00449126	0.265333	0.00208167	0.1808	0.00267795	0.314	0.0153948	0.229467	0.0154867
	0.148333	0.00585947	0.0511333	0.00646456	0.184	0.00173205	0.0868	0.00323375	0.245	0.00264575	0.1478	0.00380225	0.319	0.00458258	0.2218	0.00533452	0.378333	0.0130512	0.281133	0.0133338
	0.188333	0.0120554	0.0634	0.0126818	0.2585	0.000707107	0.133567	0.0039994	0.343	0.00608276	0.218067	0.00724536	0.439667	0.00057735	0.314733	0.00397851	0.497	0.00984886	0.372067	0.0106064
	Average net hydrolyzed GTP (uM)	STDEV			Average net hydrolyzed GTP (uM)	STDEV			Average net hydrolyzed GTP (uM)	STDEV			Average net hydrolyzed GTP (uM)	STDEV			Average net hydrolyzed GTP (uM)	STDEV
	13.3556	1.47358			17.5778	0.597171			26.4667	0.852634			40.4667	1.95911			53.3556	3.50465
	12.5778	1.1041			19.2444	1.15333			28.5778	1.1041			42.9111	2.0809			54.3556	2.09863
	14.2222	1.63623			20.4444	0.967733			30.8889	1.3373			48.1111	2.29561			62.6667	5.04897
	15.8222	1.75873			24.3778	0.680803			39.3778	1.49709			60.2667	0.892651			76.4889	5.16224
	17.0444	2.15485			28.9333	1.07792			49.2667	1.26742			73.9333	1.77817			93.7111	4.4446
	21.1333	4.22727			44.5222	1.33313			72.6889	2.41512			104.911	1.32617			124.022	3.53546
Michelle equation	10	20	30	40	50	-d[GTP]/dt (uM/min)	Sigma	V-error		1/[S]	1/V	STDEV	Slope	Slope-error	Intercept	Intercept-error	R-square
400	13.3556	17.5778	26.4667	40.4667	53.3556	1.02889	6.45855	0.0803651		0.0025	0.971922	0.0759155	428.403	58.9059	0.086017	0.0826804	0.996545
500	12.5778	19.2444	28.5778	42.9111	54.3556	1.07222	4.16755	0.0645566		0.002	0.932642	0.0561527
600	14.2222	20.4444	30.8889	48.1111	62.6667	1.24556	12.0547	0.109794		0.00166667	0.802855	0.0707704				Sigma-square
800	15.8222	24.3778	39.3778	60.2667	76.4889	1.57222	11.0811	0.105267		0.00125	0.636042	0.0425857				0.00366622
1000	17.0444	28.9333	49.2667	73.9333	93.7111	1.91	10.1093	0.100545		0.001	0.52356	0.027561		Km (uM)	Stdev	Kcat (1/min)	Stdev
1400	21.1333	44.5222	72.6889	104.911	124.022	2.66167	13.246	0.115091		0.000714286	0.375704	0.0162456		4980.44	5472.07	0.0232512	0.0223493
Truncation	500uM
[GTP] (uM)	10 min				20min				30min				40min				50min
400	0.088	0.088	0.087		0.123	0.122	0.127		0.191	0.202	0.214		0.242	0.225	0.221		0.32	0.302	0.306
500	0.1	0.097	0.095		0.131	0.135	0.14		0.219	0.226	0.24		0.264	0.248	0.244		0.31	0.309	0.314
600	0.108	0.101	0.1		0.143	0.147	0.153		0.242	0.247	0.26		0.271	0.263	0.254		0.318	0.327	0.323
800	0.125	0.117	0.112		0.162	0.164	0.171		0.272	0.277	0.296		0.309	0.292	0.296		0.354	0.356	0.348
1000	0.141	0.129	0.129		0.188	0.186	0.202		0.307	0.302	0.332		0.354	0.349	0.331		0.385	0.398	0.376
1400	0.189	0.174	0.179		0.26	0.259	0.277		0.392	0.407	0.424		0.573	0.422	0.431		0.492	0.501	0.513
	Average OD-650nm	Stdev	Average net OD-650nm	Stdev	Average OD-650nm	Stdev	Average net OD-650nm	Stdev	Average OD-650nm	Stdev	Average net OD-650nm	Stdev	Average OD-650nm	Stdev	Average net OD-650nm	Stdev	Average OD-650nm	Stdev	Average net OD-650nm	Stdev
	0.0876667	0.00057735	0.0224	0.00159463	0.124	0.00264575	0.0587333	0.00303472	0.202333	0.0115036	0.137067	0.0115993	0.229333	0.0111505	0.164067	0.0112491	0.309333	0.00945163	0.244067	0.0095678
	0.0973333	0.00251661	0.0274	0.00299523	0.135333	0.00450925	0.0654	0.00479285	0.228333	0.0106927	0.1584	0.0108153	0.252	0.010583	0.182067	0.0107069	0.311	0.00264575	0.241067	0.00310453
	0.103	0.0043589	0.0276667	0.00470056	0.147667	0.00503322	0.0723333	0.00533185	0.249667	0.00929157	0.174333	0.00945667	0.262667	0.0085049	0.187333	0.00868496	0.322667	0.00450925	0.247333	0.00484031
	0.118	0.00655744	0.0334667	0.00677038	0.165667	0.00472582	0.0811333	0.00501711	0.281667	0.0126623	0.197133	0.0127739	0.299	0.00888819	0.214467	0.00904644	0.352667	0.00416333	0.268133	0.00449126
	0.133	0.0069282	0.0358	0.00744696	0.192	0.0087178	0.0948	0.00913549	0.313667	0.0160728	0.216467	0.0163031	0.344667	0.0120968	0.247467	0.0124012	0.386333	0.0110604	0.289133	0.0113926
	0.180667	0.00763763	0.0557333	0.00859236	0.265333	0.010116	0.1404	0.0108549	0.407667	0.0160104	0.282733	0.0164872	0.4265	0.00636396	0.301567	0.007483	0.502	0.0105357	0.377067	0.011247
	Average hydrolyzed GTP (uM)	STDEV			Average hydrolyzed GTP (uM)	STDEV			Average hydrolyzed GTP (uM)	STDEV			Average hydrolyzed GTP (uM)	STDEV			Average hydrolyzed GTP (uM)	STDEV
	7.46667	0.531545			19.5778	1.01157			45.6889	3.86642			54.6889	3.74971			81.3556	3.18927
	9.13333	0.998411			21.8	1.59762			52.8	3.60511			60.6889	3.56897			80.3556	1.03484
	9.22222	1.56685			24.1111	1.77728			58.1111	3.15222			62.4444	2.89499			82.4444	1.61344
	11.1556	2.25679			27.0444	1.67237			65.7111	4.25795			71.4889	3.01548			89.3778	1.49709
	11.9333	2.48232			31.6	3.04516			72.1556	5.43436			82.4889	4.13374			96.3778	3.79752
	18.5778	2.86412			46.8	3.6183			94.2444	5.49574			100.522	2.49433			125.689	3.749
Michelle equation	10	20	30	40	50	-d[GTP]/dt (uM/min)	Sigma	V-error		1/[S]	1/V	STDEV	Slope	Slope-error	Intercept	Intercept-error	R-square
400	7.46667	19.5778	45.6889	54.6889	81.3556	1.91111	16.255	0.285088		0.0025	0.523256	0.0780561	137.748	45.4939	0.182601	0.0745241	0.986346
500	9.13333	21.8	52.8	60.6889	80.3556	2.18333	16.546	0.287629		0.002	0.458015	0.0603381
600	9.22222	24.1111	58.1111	62.4444	82.4444	2.44444	15.5503	0.278839		0.00166667	0.409091	0.0466652				Sigma-square
800	11.1556	27.0444	65.7111	71.4889	89.3778	2.72778	26.0201	0.360695		0.00125	0.366599	0.0484754				0.00456319
1000	11.9333	31.6	72.1556	82.4889	96.3778	3.01111	44.9672	0.474169		0.001	0.332103	0.0522973		Km (uM)	Stdev	Kcat (1/min)	Stdev
1400	18.5778	46.8	94.2444	100.522	125.689	3.78333	51.4984	0.507437		0.000714286	0.264317	0.0354513		754.365	557.018	0.0109528	0.00447011
E794AE796A	500uM
	20min							40min
[GTP] (uM)	OD-650nm	OD-650nm	OD-650nm	Average OD-600	Stdev	relative error		OD-650nm	OD-650nm	OD-650nm	Average OD-600	Stdev	relative error
400	0.092	0.084	0.083	0.0863333	0.00493288	0.0571376		0.119	0.115	0.114	0.116	0.00264575	0.0228082
500	0.095	0.086	0.088	0.0896667	0.00472582	0.0527043		0.123	0.103	0.114	0.113333	0.0100167	0.0883822
600	0.101	0.091	0.09	0.094	0.00608276	0.0647102		0.13	0.12	0.121	0.123667	0.00550757	0.0445356
800	0.115	0.104	0.104	0.107667	0.00635085	0.0589863		0.148	0.135	0.135	0.139333	0.00750555	0.0538676
1000	0.133	0.119	0.117	0.123	0.0087178	0.0708764		0.169	0.158	0.157	0.161333	0.00665833	0.0412706
1400	0.168	0.152	0.15	0.156667	0.00986577	0.062973		0.225	0.213	0.213	0.217	0.0069282	0.0319272
Michelle equation		Average hydrolyzed GTP (uM) @ 20min	STDEV	Average hydrolyzed GTP (uM) @ 40min	STDEV	-d[GTP]/dt (uM/min)		V-stdev		1/[S]	1/V	STDEV	Slope	Slope-error	Intercept	Intercept-error	R-square
400		8.38889	1.71733	18.2778	1.01157	0.494444		0.0932936		0.0025	2.02247	0.381608	1072.72	853.075	0.379793	1.09305	0.933123
500		7.94444	1.66571	15.8333	3.38249	0.394444		0.184592		0.002	2.53521	1.18643
600		7.58889	2.11069	17.4778	1.92725	0.494444		0.136761		0.00166667	2.02247	0.559408				Sigma-square
800		9.07778	2.19017	19.6333	2.5641	0.527778		0.163865		0.00125	1.89474	0.588281				0.768909
1000		9.96667	3.04516	22.7444	2.39885	0.638889		0.182828		0.001	1.56522	0.44791		Km (uM)	Stdev	Kcat (1/min)	Stdev
1400		11.9444	3.54069	32.0556	2.65613	1.00556		0.200924		0.000714286	0.994475	0.19871		2824.48	10375.1	0.00526603	0.0151557
K797AK800A	500uM
[GTP] (uM)	10 min				20min				30min				40min				50min
400	0.097	0.096	0.094		0.112	0.114	0.108		0.155	0.148	0.152		0.187	0.187	0.188		0.211	0.209	0.215
500	0.1	0.098	0.097		0.118	0.119	0.124		0.161	0.177	0.152		0.196	0.198	0.208		0.227	0.231	0.232
600	0.136	0.106	0.109		0.128	0.122	0.133		0.175	0.164	0.162		0.214	0.223	0.224		0.265	0.255	0.253
800	0.126	0.122	0.12		0.147	0.151	0.158		0.21	0.191	0.194		0.261	0.26	0.265		0.302	0.304	0.348
1000	0.143	0.136	0.138		0.175	0.182	0.189		0.246	0.225	0.225		0.304	0.31	0.314		0.358	0.363	0.358
1400	0.192	0.179	0.182		0.236	0.251	0.263		0.34	0.308	0.313		0.402	0.411	0.425		0.471	0.473	0.471
	Average OD-650nm	Stdev	Average net OD-650nm	Stdev	Average OD-650nm	Stdev	Average net OD-650nm	Stdev	Average OD-650nm	Stdev	Average net OD-650nm	Stdev	Average OD-650nm	Stdev	Average net OD-650nm	Stdev	Average OD-650nm	Stdev	Average net OD-650nm	Stdev
	0.0956667	0.00152753	0.0304	0.0021314	0.111333	0.00305505	0.0460667	0.00339748	0.15	0.00282843	0.0847333	0.00319523	0.187333	0.00057735	0.122067	0.00159463	0.211667	0.00305505	0.1464	0.00339748
	0.0983333	0.00152753	0.0284	0.00222967	0.120333	0.00321455	0.0504	0.00360159	0.1645	0.0176777	0.0945667	0.0177521	0.200667	0.0064291	0.130733	0.0066311	0.23	0.00264575	0.160067	0.00310453
	0.1075	0.00212132	0.0321667	0.00275595	0.127667	0.00550757	0.0523333	0.00578174	0.163	0.00141421	0.0876667	0.00225726	0.220333	0.00550757	0.145	0.00578174	0.257667	0.0064291	0.182333	0.00666548
	0.122667	0.00305505	0.0381333	0.00348876	0.152	0.00556776	0.0674667	0.00581705	0.1925	0.00212132	0.107967	0.00270889	0.262	0.00264575	0.177467	0.00313657	0.303	0.00141421	0.218467	0.00219957
	0.139	0.00360555	0.0418	0.00452296	0.182	0.007	0.0848	0.0075138	0.225	0	0.1278	0.00273078	0.309333	0.00503322	0.212133	0.0057263	0.359667	0.00288675	0.262467	0.00397372
	0.184333	0.00680686	0.0594	0.00786311	0.25	0.0135277	0.125067	0.0140888	0.3105	0.00353553	0.185567	0.00529105	0.4065	0.00636396	0.281567	0.007483	0.471667	0.0011547	0.346733	0.00410226
	Average hydrolyzed GTP (uM)	STDEV			Average hydrolyzed GTP (uM)	STDEV			Average hydrolyzed GTP (uM)	STDEV			Average hydrolyzed GTP (uM)	STDEV			Average hydrolyzed GTP (uM)	STDEV
	10.1333	0.710466			15.3556	1.13249			28.2444	1.06508			40.6889	0.531545			48.8	1.13249
	9.46667	0.743223			16.8	1.20053			31.5222	5.91738			43.5778	2.21037			53.3556	1.03484
	10.7222	0.918649			17.4444	1.92725			29.2222	0.752421			48.3333	1.92725			60.7778	2.22183
	12.7111	1.16292			22.4889	1.93902			35.9889	0.902964			59.1556	1.04552			72.8222	0.733189
	13.9333	1.50765			28.2667	2.5046			42.6	0.910259			70.7111	1.90877			87.4889	1.32457
	19.8	2.62104			41.6889	4.69628			61.8556	1.76368			93.8556	2.49433			115.578	1.36742
Michelle equation	10	20	30	40	50	-d[GTP]/dt (uM/min)	Sigma	V-error		1/[S]	1/V	STDEV	Slope	Slope-error	Intercept	Intercept-error	R-square
400	10.1333	15.3556	28.2444	40.6889	48.8	1.02667	1.49559	0.0386729		0.0025	0.974026	0.03669	317.887	37.4943	0.213827	0.0614199	0.983383
500	9.46667	16.8	31.5222	43.5778	53.3556	1.14556	14.3219	0.119674		0.002	0.872939	0.0911943
600	10.7222	17.4444	29.2222	48.3333	60.7778	1.31	4.59171	0.0677622		0.00166667	0.763359	0.0394861				Sigma-square
800	12.7111	22.4889	35.9889	59.1556	72.8222	1.56889	2.5194	0.0501936		0.00125	0.637394	0.0203922				0.00309951
1000	13.9333	28.2667	42.6	70.7111	87.4889	1.89556	4.92416	0.0701724		0.001	0.52755	0.0195296		Km (uM)	Stdev	Kcat (1/min)	Stdev
1400	19.8	41.6889	61.8556	93.8556	115.578	2.43722	13.3757	0.115653		0.000714286	0.410303	0.0194701		1486.65	602.375	0.00935335	0.00268666

## Sheet: Mutants with liposome
Experiment #4 : Measure Km and Kcat of mutants with 0.05mg/ml liposome
Reaction Condition: Temperature 37 ℃ and 2 hrs. Then measure optical absorption at 650 nm. The amount of hydrolyzed GTP is calculated from the standard curve. Repeated 3 times.
Standard curve:y = 0.003x - 0.0041, R² = 0.9953. Here, x is the concentration of phosphate (uM) and y is the absorptance density at 650nm.
Raw Data				Data Processing
Control (no protein added. Measure self hydrolysis of GTP.)
[GTP] (uM)	OD-650nm	OD-650nm	OD-650nm	Average OD-600	Stdev
200	0.058	0.058	0.058	0.058	0
400	0.064	0.064	0.064	0.064	0
600	0.073	0.073	0.075	0.0736667	0.0011547
800	0.084	0.085	0.085	0.0846667	0.00057735
1000	0.099	0.097	0.097	0.0976667	0.0011547
1400	0.124	0.124	0.127	0.125	0.00173205
Q297E(µM)		500
[GTP] (uM)	OD-650nm	OD-650nm	OD-650nm	Average OD-650nm	Stdev	Average net OD-650nm	Stdev	Average net catalytic GTP hydrolysis rate	Average net -d[GTP]/dt (uM/min)	Stdev		1/[GTP]	1/V	Stdev	Slope	Slope-error	Intercept	Intercept-error	R-square
200	0.067	0.069	0.066	0.0673333	0.00152753	0.00933333	0.00152753	3.11111	0.0259259	0.00424313		0.005	38.5714	6.31273	8947.4	855.906	0.949152	1.3315	0.985199
400	0.08	0.08	0.079	0.0796667	0.00057735	0.0156667	0.00057735	5.22222	0.0435185	0.00160375		0.0025	22.9787	0.846815
600	0.098	0.095	0.096	0.0963333	0.00152753	0.0226667	0.00191485	7.55556	0.062963	0.00531904		0.00166667	15.8824	1.34172				Sigma-square
800	0.114	0.111	0.113	0.112667	0.00152753	0.028	0.00163299	9.33333	0.0777778	0.00453609		0.00125	12.8571	0.749844				1.41415
1000	0.131	0.13	0.134	0.131667	0.00208167	0.034	0.00238048	11.3333	0.0944444	0.00661243		0.001	10.5882	0.741325		Km (uM)	Stdev	Kcat (1/min)	Stdev
1400	0.176	0.182	0.19	0.182667	0.00702377	0.0576667	0.00723418	19.2222	0.160185	0.0200949		0.000714286	6.24277	0.783145		9426.73	14125.9	0.00210714	0.00295598
S298A(µM)		500
[GTP] (uM)	OD-650nm	OD-650nm	OD-650nm	Average OD-650nm	Stdev	Average net OD-650nm	Stdev	Average net catalytic GTP hydrolysis rate	Average net -d[GTP]/dt (uM/min)	Stdev		1/[GTP]	1/V	Stdev	Slope	Slope-error	Intercept	Intercept-error	R-square
200	0.069	0.07	0.069	0.0693333	0.00057735	0.0113333	0.00057735	3.77778	0.0314815	0.00160375		0.005	31.7647	1.61818	5448.02	1669.86	9.66526	2.59774	0.862846
400	0.082	0.081	0.078	0.0803333	0.00208167	0.0163333	0.00208167	5.44444	0.0453704	0.00578241		0.0025	22.0408	2.80908
600	0.091	0.091	0.091	0.091	1.69967e-17	0.0173333	0.0011547	5.77778	0.0481481	0.0032075		0.00166667	20.7692	1.38359				Sigma-square
800	0.108	0.104	0.107	0.106333	0.00208167	0.0216667	0.00216025	7.22222	0.0601852	0.00600069		0.00125	16.6154	1.65662				5.38274
1000	0.121	0.118	0.122	0.120333	0.00208167	0.0226667	0.00238048	7.55556	0.062963	0.00661243		0.001	15.8824	1.66798		Km (uM)	Stdev	Kcat (1/min)	Stdev
1400	0.155	0.154	0.157	0.155333	0.00152753	0.0303333	0.0023094	10.1111	0.0842593	0.006415		0.000714286	11.8681	0.90357		563.67	324.267	0.000206927	5.56158e-05
G300E(µM)		500
[GTP] (uM)	OD-650nm	OD-650nm	OD-650nm	Average OD-650nm	Stdev	Average net OD-650nm	Stdev	Average net catalytic GTP hydrolysis rate	Average net -d[GTP]/dt (uM/min)	Stdev		1/[GTP]	1/V	Stdev	Slope	Slope-error	Intercept	Intercept-error	R-square
200	0.066	0.064		0.065	0.00141421	0.007	0.00141421	2.33333	0.0194444	0.00392837		0.005	51.4286	10.3901	8364.39	3461.36	13.7044	5.38471	0.902689
400	0.074	0.073	0.077	0.0746667	0.00208167	0.0106667	0.00208167	3.55556	0.0296296	0.00578241		0.0025	33.75	6.58652
600	0.085	0.087	0.086	0.086	0.001	0.0123333	0.00152753	4.11111	0.0342593	0.00424313		0.00166667	29.1892	3.61518				Sigma-square
800	0.099	0.102	0.1	0.100333	0.00152753	0.0156667	0.00163299	5.22222	0.0435185	0.00453609		0.00125	22.9787	2.39516				23.1279
1000	0.113	0.112	0.112	0.112333	0.00057735	0.0146667	0.00129099	4.88889	0.0407407	0.0035861		0.001	24.5455	2.16055		Km (uM)	Stdev	Kcat (1/min)	Stdev
1400	0.146	0.145	0.145	0.145333	0.00057735	0.0203333	0.00182574	6.77778	0.0564815	0.00507151		0.000714286	17.7049	1.58973		610.341	492.385	0.000145938	5.73416e-05
T302N(µM)		500
[GTP] (uM)	OD-650nm	OD-650nm	OD-650nm	Average OD-650nm	Stdev	Average net OD-650nm	Stdev	Average net catalytic GTP hydrolysis rate	Average net -d[GTP]/dt (uM/min)	Stdev		1/[GTP]	1/V	Stdev	Slope	Slope-error	Intercept	Intercept-error	R-square
200	0.073	0.073	0.073	0.073	0	0.015	0	5	0.0416667	0		0.005	24	0	5043.77	478.286	4.73435	0.744053	0.973455
400	0.086	0.085	0.085	0.0853333	0.00057735	0.0213333	0.00057735	7.11111	0.0592593	0.00160375		0.0025	16.875	0.456693
600	0.1		0.099	0.0995	0.000707107	0.0258333	0.00135401	8.61111	0.0717593	0.00376113		0.00166667	13.9355	0.730403				Sigma-square
800	0.117	0.116	0.119	0.117333	0.00152753	0.0326667	0.00163299	10.8889	0.0907407	0.00453609		0.00125	11.0204	0.550906				0.44159
1000	0.133	0.134	0.133	0.133333	0.00057735	0.0356667	0.00129099	11.8889	0.0990741	0.0035861		0.001	10.0935	0.365344		Km (uM)	Stdev	Kcat (1/min)	Stdev
1400	0.17	0.172	0.173	0.171667	0.00152753	0.0466667	0.0023094	15.5556	0.12963	0.006415		0.000714286	7.71429	0.381758		1065.36	268.457	0.000422445	6.63917e-05
T323A(µM)		500
[GTP] (uM)	OD-650nm	OD-650nm	OD-650nm	Average OD-650nm	Stdev	Average net OD-650nm	Stdev	Average net catalytic GTP hydrolysis rate	Average net -d[GTP]/dt (uM/min)	Stdev		1/[GTP]	1/V	Stdev	Slope	Slope-error	Intercept	Intercept-error	R-square
200	0.07	0.071	0.074	0.0716667	0.00208167	0.0136667	0.00208167	4.55556	0.037963	0.00578241		0.005	26.3415	4.01225	6055	583.966	2.54816	0.908456	0.979674
400	0.086	0.084	0.085	0.085	0.001	0.021	0.001	7	0.0583333	0.00277778		0.0025	17.1429	0.816327
600	0.1	0.1	0.101	0.100333	0.00057735	0.0266667	0.00129099	8.88889	0.0740741	0.0035861		0.00166667	13.5	0.653566				Sigma-square
800	0.121	0.119	0.117	0.119	0.002	0.0343333	0.00208167	11.4444	0.0953704	0.00578241		0.00125	10.4854	0.635743				0.658292
1000	0.141	0.138	0.142	0.140333	0.00208167	0.0426667	0.00238048	14.2222	0.118519	0.00661243		0.001	8.4375	0.470748		Km (uM)	Stdev	Kcat (1/min)	Stdev
1400	0.185	0.177	0.183	0.181667	0.00416333	0.0566667	0.00450925	18.8889	0.157407	0.0125257		0.000714286	6.35294	0.505535		2376.22	1076.33	0.000784879	0.000279821
794-800A(µM)		500
[GTP] (uM)	OD-650nm	OD-650nm	OD-650nm	Average OD-650nm	Stdev	Average net OD-650nm	Stdev	Average net catalytic GTP hydrolysis rate	Average net -d[GTP]/dt (uM/min)	Stdev		1/[GTP]	1/V	Stdev	Slope	Slope-error	Intercept	Intercept-error	R-square
200	0.087	0.09	0.088	0.0883333	0.00152753	0.0303333	0.00152753	10.1111	0.0842593	0.00424313		0.005	11.8681	0.597655	2435.93	242.245	2.1936	0.376852	0.953882
400	0.11	0.106	0.111	0.109	0.00264575	0.045	0.00264575	15	0.125	0.00734931		0.0025	8	0.470356
600	0.129	0.127	0.13	0.128667	0.00152753	0.055	0.00191485	18.3333	0.152778	0.00531904		0.00166667	6.54545	0.227883				Sigma-square
800	0.149	0.148	0.15	0.149	0.001	0.0643333	0.0011547	21.4444	0.178704	0.0032075		0.00125	5.59585	0.100438				0.11328
1000	0.173	0.171	0.176	0.173333	0.00251661	0.0756667	0.00276887	25.2222	0.210185	0.00769132		0.001	4.75771	0.174099		Km (uM)	Stdev	Kcat (1/min)	Stdev
1400	0.227	0.227	0.235	0.229667	0.0046188	0.104667	0.00493288	34.8889	0.290741	0.0137025		0.000714286	3.43949	0.162101		1110.47	301.208	0.000911743	0.000156634
L795EM798EL799E(µM)		500
[GTP] (uM)	OD-650nm	OD-650nm	OD-650nm	Average OD-650nm	Stdev	Average net OD-650nm	Stdev	Average net catalytic GTP hydrolysis rate	Average net -d[GTP]/dt (uM/min)	Stdev		1/[GTP]	1/V	Stdev	Slope	Slope-error	Intercept	Intercept-error	R-square
200	0.07	0.072	0.071	0.071	0.001	0.013	0.001	4.33333	0.0361111	0.00277778		0.005	27.6923	2.13018	5609.32	1192.8	5.17012	1.85559	0.950059
400	0.084	0.082	0.084	0.0833333	0.0011547	0.0193333	0.0011547	6.44444	0.0537037	0.0032075		0.0025	18.6207	1.11214
600	0.097	0.096	0.1	0.0976667	0.00208167	0.024	0.00238048	8	0.0666667	0.00661243		0.00166667	15	1.4878				Sigma-square
800	0.11	0.111	0.117	0.112667	0.00378594	0.028	0.00382971	9.33333	0.0777778	0.0106381		0.00125	12.8571	1.75854				2.74648
1000	0.128	0.127	0.132	0.129	0.00264575	0.0313333	0.00288675	10.4444	0.087037	0.00801875		0.001	11.4894	1.05852		Km (uM)	Stdev	Kcat (1/min)	Stdev
1400	0.167	0.175	0.17	0.170667	0.00404145	0.0456667	0.00439697	15.2222	0.126852	0.0122138		0.000714286	7.88321	0.759027		1084.95	620.106	0.000386838	0.000138839
L795AM798AL799A(µM)		500
[GTP] (uM)	OD-650nm	OD-650nm	OD-650nm	Average OD-650nm	Stdev	Average net OD-650nm	Stdev	Average net catalytic GTP hydrolysis rate	Average net -d[GTP]/dt (uM/min)	Stdev		1/[GTP]	1/V	Stdev	Slope	Slope-error	Intercept	Intercept-error	R-square
200	0.088	0.088	0.086	0.0873333	0.0011547	0.0293333	0.0011547	9.77778	0.0814815	0.0032075		0.005	12.2727	0.483113	2408.72	150.321	1.84913	0.233849	0.978093
400	0.111	0.112	0.109	0.110667	0.00152753	0.0466667	0.00152753	15.5556	0.12963	0.00424313		0.0025	7.71429	0.252509
600	0.132	0.135	0.135	0.134	0.00173205	0.0603333	0.00208167	20.1111	0.167593	0.00578241		0.00166667	5.96685	0.205873				Sigma-square
800	0.155	0.156	0.154	0.155	0.001	0.0703333	0.0011547	23.4444	0.19537	0.0032075		0.00125	5.11848	0.0840329				0.0436197
1000	0.18	0.18	0.178	0.179333	0.0011547	0.0816667	0.00163299	27.2222	0.226852	0.00453609		0.001	4.40816	0.0881449		Km (uM)	Stdev	Kcat (1/min)	Stdev
1400	0.234	0.24	0.237	0.237	0.003	0.112	0.0034641	37.3333	0.311111	0.0096225		0.000714286	3.21429	0.0994162		1302.62	246.029	0.00108159	0.000136783

## Sheet: Summary
	without liposome					with liposome
	Km (mM)	Stdev	Kcat (1/min)	Stdev		Km (mM)	Stdev	Kcat (1/min)	Stdev
WT	1.17705	0.684563	0.000393783	0.000150807		4.98044	5.47207	0.0232512	0.0223493
Δ196-252	0.428819	0.245693	7.15135e-05	1.76563e-05		0.754365	0.557018	0.0109528	0.00447011
Q297E	0.533083	0.173363	0.000118082	1.79014e-05		9.42673	14.1259	0.00210714	0.00295598
S298A	0.432103	0.106899	0.00011809	1.21084e-05		0.56367	0.324267	0.000206927	5.56158e-05
G300E	0.930224	0.398128	0.000149437	3.8616e-05		0.610341	0.492385	0.000145938	5.73416e-05
T302N	0.660116	0.0994148	0.000217565	1.70232e-05		1.06536	0.268457	0.000422445	6.63917e-05
T323A	0.862437	0.213413	0.000176333	2.55494e-05		2.37622	1.07633	0.000784879	0.000279821
794-800A	0.633396	0.170943	0.000219287	3.01366e-05		1.11047	0.301208	0.000911743	0.000156634
E794AE796A	0.483792	0.0863993	0.000525551	4.14962e-05		2.82448	10.3751	0.00526603	0.0151557
K797AK800A	0.482504	0.454602	0.000218391	9.08368e-05		1.48665	0.602375	0.00935335	0.00268666
L795EM798EL799E	1.87912	1.12405	0.000376648	0.000170057		1.08495	0.620106	0.000386838	0.000138839
L795AM798AL799A	0.871659	0.168988	0.000360945	4.11541e-05		1.30262	0.246029	0.00108159	0.000136783
